# Supplementary material for: Detection and extraction of heavy metal ions using paper-based analytical devices fabricated via atom stamp printing
Source: Microsyst Nanoeng. 2020 Mar 9;6:14. doi: 10.1038/s41378-019-0123-9 (PMC8433178; doi:10.1038/s41378-019-0123-9)
Supplement: Supplementary file 1 — Data Set 1 [file 41378_2019_123_MOESM1_ESM.xls]

## Sheet: Sheet1
Resolution results	unit: mm
Theoretical width	Actual width 1	Actual width 2	Actual width 3	Mean	Standard deviation
400	330	325	328	327.667	2.0548
500	410	423	420	417.667	5.55778
600	483	495	486	488	5.09902
700	557	561	554	557.333	2.86744
800	640	670	664	658	12.9615
900	773	769	776	772.667	2.86744
1000	870	891	882	881	8.60233
1100	947	955	946	949.333	4.02768
1200	1063	1064	1065	1064	0.816497
1300	1123	1130	1125	1126	2.94392
200	315	310	313	312.667	2.0548
300	410	399	404	404.333	4.49691
400	512	530	524	522	7.48331
500	612	620	622	618	4.32049
600	699	702	703	701.333	1.69967
700	803	796	789	796	5.71548
800	910	906	899	905	4.54606
900	1020	1013	1003	1012	6.97615
1000	1113	1108	1120	1113.67	4.92161
1100	1210	1208	1264	1227.33	25.9401
Cu2+ detaction / grayscale
concentration（mg/L）	Grayscale			Mean	Standard deviation
0	210.969	211.654	210.345	210.989	0.654737
1	205.928	206.213	204.995	205.712	0.637082
5	204.388	204.123	204.429	204.313	0.166103
10	203.247	203.156	203.489	203.297	0.172111
20	201.09	201.545	201.344	201.326	0.228014
50	200.248	200.145	199.346	199.913	0.49373
100	199.563	198.154	198.739	198.819	0.70787
Distance-based detection	unit: mm
Concentration/ (mg/L)	Distance/mm			Mean	Standard deviation
1	1.6	1.49	1.57	1.55333	0.0568624
5	1.73	1.75	1.83	1.77	0.052915
10	2.2	2.23	2.3	2.24333	0.051316
20	2.43	2.45	2.35	2.41	0.052915
50	2.57	2.48	2.63	2.56	0.0754983
100	2.99	2.98	3	2.99	0.01
1	1.6	1.49	1.57	1.55333	0.0568624
2	1.65	1.55	1.56	1.58667	0.0550757
3	1.68	1.59	1.69	1.65333	0.0550757
4	1.69	1.68	1.64	1.67	0.0264575
5	1.69	1.7	1.71	1.7	0.01
6	1.72	1.7	1.69	1.70333	0.0152753
Heavy mental ions extraction
Soil No. 1(Lingshan Village of Jiyuan, China)
Ratio: 1:10	Pb/ (mg/kg)	Cd	Cu	Zn
Firse time	38.555	0.86	3.6	13.045
Second time	40.775	0.805	3.65	12.99
Third time	36.66	0.86	3.965	13.55
Mean	38.6633	0.841667	3.73833	13.195
Traditional detection result	37.1	0.89	3.82	13.2
standard deviation	2.05964	0.0317543	0.197885	0.308666
error rate	-0.0421384	0.0543071	0.0213787	0.000378788
Ratio:1:05	Pb	Cd	Cu	Zn
First time	38.433	0.89	3.8	13.26
Second time	37.456	0.866	3.75	13.122
Third time	37.86	0.846	3.865	13.26
Mean	37.9163	0.867333	3.805	13.214
Traditional detection result	37.1	0.89	3.82	13.2
standard deviation	0.49093	0.0220303	0.0576628	0.0796743
error rate	-0.0220036	0.0254682	0.0039267	-0.00106061
Ratio:1:05	Pb	Cd	Cu	Zn
First time	37.965	0.843	3.69	13.661
Second time	36.985.236	0.856	3.795	13.1892
Third time	36.12	0.876	3.765	13.25
Mean	37.0425	0.858333	3.75	13.3667
Traditional detection result	37.1	0.89	3.82	13.2
standard deviation	1.30461	0.0166233	0.0540833	0.256649
error rate	0.00154987	0.0355805	0.0183246	-0.0126313
Ratio:1:05	Pb	Cd	Cu	Zn
First time	38.156	0.92	3.821	13.248
Second time	39.125	0.8122	3.735	13.145
Third time	35.3654	0.831	3.317	13.849
Mean	37.5488	0.8544	3.62433	13.414
Traditional detection result	37.1	0.89	3.82	13.2
standard deviation	1.88167	0.0405941	0.269245	0.391544
error rate	-0.012097	0.04	0.0512216	-0.0162121
Soil No. 2(Smelting Plant of Zhengzhou, China)
Ratio: 1:10	Pb	Cd	Cu	Zn
First time	283.88	5.21	5.66	9.96
Second time	274.47	5.51	5.45	9.87
Third time	281.56	5.64	5.39	10.2
Mean	279.97	5.45333	5.5	10.01
Traditional detection result	284.7	5.6	5.4	10.012
standard deviation	4.90236	0.22053	0.141774	0.170587
error rate	0.016614	0.0261905	-0.0185185	0.00019976
Soil No. 3(Tangshi Greenhouse, China)
Ratio: 1:10	Pb	Cd	Cu	Zn
First time	43.92	1.02	3.88	3.16
Second time	43.18	1.11	3.86	2.98
Third time	46.72	1.03	4.02	3.07
Mean	44.6067	1.05333	3.92	3.07
Traditional detection result	43.355	1.355	4.021	3.07
standard deviation	1.86723	0.0493288	0.087178	0.09
error rate	-0.0288702	0.222632	0.0251181	0
